# Supplementary material for: The role of transcriptomic biomarkers of endometrial receptivity in personalized embryo transfer for patients with repeated implantation failure
Source: J Transl Med. 2021 Apr 28;19:176. doi: 10.1186/s12967-021-02837-y (PMC8082865; doi:10.1186/s12967-021-02837-y)
Supplement: Supplementary file 1 — Additional file 1. GO and KEGG annotation. [file 12967_2021_2837_MOESM1_ESM.xls]

## Sheet: GO-Biological process
Term	Count	%	PValue	Fold Enrichment	Bonferroni	Benjamini	FDR
GO:0055114~oxidation-reduction process	132	4.77569	1.82518e-09	1.66852	9.74457e-06	9.74457e-06	3.4974e-06
GO:0008283~cell proliferation	74	2.67728	0.000249895	1.51297	0.736672	0.234228	0.477763
GO:0051301~cell division	73	2.6411	0.000102748	1.56075	0.422242	0.128161	0.196702
GO:0015031~protein transport	71	2.56874	0.00768739	1.34506	1	0.770415	13.7461
GO:0042493~response to drug	66	2.38784	6.72716e-05	1.62461	0.301748	0.112836	0.128827
GO:0007067~mitotic nuclear division	61	2.20695	2.46964e-06	1.84059	0.0130989	0.00657103	0.00473222
GO:0098609~cell-cell adhesion	56	2.02605	0.000892953	1.54632	0.991516	0.411369	1.69727
GO:0055085~transmembrane transport	46	1.66425	0.0146623	1.41074	1	0.826657	24.651
GO:0006886~intracellular protein transport	45	1.62808	0.0130658	1.42686	1	0.819609	22.2768
GO:0001525~angiogenesis	43	1.55572	0.0127369	1.44292	1	0.819312	21.779
GO:0008152~metabolic process	36	1.30246	0.00458918	1.60351	1	0.707093	8.43676
GO:0006811~ion transport	30	1.08538	0.00236704	1.76765	0.999997	0.651593	4.43954
GO:0008360~regulation of cell shape	30	1.08538	0.0100298	1.60351	1	0.785125	17.5651
GO:0019083~viral transcription	27	0.976845	0.00304461	1.80395	1	0.714155	5.67555
GO:0000184~nuclear-transcribed mRNA catabolic process, nonsense-mediated decay	26	0.940666	0.0134575	1.63496	1	0.814047	22.8657
GO:0051726~regulation of cell cycle	26	0.940666	0.0219654	1.56903	1	0.879669	34.6617
GO:0006614~SRP-dependent cotranslational protein targeting to membrane	25	0.904486	0.00110608	1.99018	0.997284	0.446151	2.09832
GO:0016310~phosphorylation	24	0.868307	0.00577047	1.79594	1	0.770379	10.4966
GO:0006979~response to oxidative stress	24	0.868307	0.0181996	1.63267	1	0.864837	29.6687
GO:0035335~peptidyl-tyrosine dephosphorylation	23	0.832127	0.0103404	1.73849	1	0.77684	18.0594
GO:0001764~neuron migration	23	0.832127	0.0201218	1.63915	1	0.870964	32.2609
GO:0001822~kidney development	21	0.759768	0.00848736	1.82726	1	0.791793	15.0688
GO:0030182~neuron differentiation	21	0.759768	0.0246249	1.65415	1	0.891243	37.9835
GO:0046718~viral entry into host cell	19	0.68741	0.0169303	1.77723	1	0.850322	27.9058
GO:0006749~glutathione metabolic process	18	0.65123	0.000723854	2.40527	0.979059	0.424372	1.37797
GO:0007059~chromosome segregation	18	0.65123	0.0069503	1.98081	1	0.761217	12.5101
GO:0032956~regulation of actin cytoskeleton organization	16	0.578871	0.000821736	2.54743	0.987588	0.42226	1.56292
GO:0016266~O-glycan processing	16	0.578871	0.0108462	1.99548	1	0.775287	18.8581
GO:0051289~protein homotetramerization	15	0.542692	0.0244055	1.87077	1	0.893102	37.7156
GO:0031338~regulation of vesicle fusion	14	0.506512	0.00308687	2.43635	1	0.692421	5.75215
GO:0030148~sphingolipid biosynthetic process	14	0.506512	0.00859839	2.18256	1	0.774011	15.2509
GO:0006644~phospholipid metabolic process	14	0.506512	0.0230877	1.94005	1	0.883537	36.0836
GO:0000302~response to reactive oxygen species	13	0.470333	0.00374953	2.49436	1	0.714503	6.94538
GO:0045860~positive regulation of protein kinase activity	13	0.470333	0.018208	2.06978	1	0.859446	29.6802
GO:0006139~nucleobase-containing compound metabolic process	13	0.470333	0.025013	1.9853	1	0.891075	38.4546
GO:0006865~amino acid transport	12	0.434153	0.00453462	2.56562	1	0.721163	8.34055
GO:0090002~establishment of protein localization to plasma membrane	12	0.434153	0.0193182	2.13802	1	0.865053	31.1884
GO:0051439~regulation of ubiquitin-protein ligase activity involved in mitotic cell cycle	11	0.397974	0.000385245	3.57886	0.872191	0.29027	0.73563
GO:0006730~one-carbon metabolic process	11	0.397974	0.00418461	2.74379	1	0.711715	7.721
GO:0007093~mitotic cell cycle checkpoint	11	0.397974	0.00699536	2.5723	1	0.750458	12.5861
GO:0015991~ATP hydrolysis coupled proton transport	11	0.397974	0.00699536	2.5723	1	0.750458	12.5861
GO:0001578~microtubule bundle formation	10	0.361795	0.00362583	2.99323	1	0.725526	6.72372
GO:0036151~phosphatidylcholine acyl-chain remodeling	10	0.361795	0.0064897	2.77151	1	0.765053	11.7292
GO:0000281~mitotic cytokinesis	10	0.361795	0.0108304	2.58037	1	0.783457	18.8332
GO:0006796~phosphate-containing compound metabolic process	9	0.325615	0.00125768	3.74153	0.998792	0.457092	2.38264
GO:0036152~phosphatidylethanolamine acyl-chain remodeling	9	0.325615	0.0101133	2.80615	1	0.778536	17.6983
GO:0090102~cochlea development	9	0.325615	0.0101133	2.80615	1	0.778536	17.6983
GO:0000070~mitotic sister chromatid segregation	9	0.325615	0.0131663	2.6939	1	0.814518	22.4283
GO:0006027~glycosaminoglycan catabolic process	9	0.325615	0.0168412	2.59029	1	0.854763	27.7805
GO:0090383~phagosome acidification	9	0.325615	0.0211998	2.49436	1	0.879796	33.6746
GO:0043388~positive regulation of DNA binding	9	0.325615	0.0262994	2.40527	1	0.895503	39.9921
GO:0036150~phosphatidylserine acyl-chain remodeling	8	0.289436	0.00622505	3.32581	1	0.765322	11.2776
GO:0031290~retinal ganglion cell axon guidance	8	0.289436	0.00873643	3.15076	1	0.768696	15.4767
GO:0043101~purine-containing compound salvage	7	0.253256	0.00649092	3.74153	1	0.751104	11.7313
GO:0006636~unsaturated fatty acid biosynthetic process	7	0.253256	0.00961079	3.4921	1	0.790374	16.8939
GO:0010613~positive regulation of cardiac muscle hypertrophy	7	0.253256	0.0136666	3.27384	1	0.811707	23.1785
GO:0035435~phosphate ion transmembrane transport	7	0.253256	0.0250564	2.91008	1	0.887542	38.5071
GO:0016126~sterol biosynthetic process	6	0.217077	0.00595091	4.48984	1	0.765076	10.8074
GO:0098911~regulation of ventricular cardiac muscle cell action potential	6	0.217077	0.00972033	4.08167	1	0.784295	17.0699
GO:0006559~L-phenylalanine catabolic process	6	0.217077	0.00972033	4.08167	1	0.784295	17.0699
GO:0021954~central nervous system neuron development	6	0.217077	0.0148537	3.74153	1	0.823941	24.931
GO:0051310~metaphase plate congression	6	0.217077	0.0148537	3.74153	1	0.823941	24.931
GO:0086064~cell communication by electrical coupling involved in cardiac conduction	6	0.217077	0.0215269	3.45372	1	0.879064	34.0981
GO:0060317~cardiac epithelial to mesenchymal transition	6	0.217077	0.0215269	3.45372	1	0.879064	34.0981
GO:0086073~bundle of His cell-Purkinje myocyte adhesion involved in cell communication	5	0.180897	0.00380405	6.23589	1	0.697893	7.04291
GO:0045124~regulation of bone resorption	5	0.180897	0.0229027	4.15726	1	0.885842	35.8512
GO:0006012~galactose metabolic process	5	0.180897	0.0229027	4.15726	1	0.885842	35.8512
GO:0050774~negative regulation of dendrite morphogenesis	5	0.180897	0.0229027	4.15726	1	0.885842	35.8512
GO:0030071~regulation of mitotic metaphase/anaphase transition	5	0.180897	0.0229027	4.15726	1	0.885842	35.8512
GO:0006569~tryptophan catabolic process	5	0.180897	0.0229027	4.15726	1	0.885842	35.8512
GO:0006054~N-acetylneuraminate metabolic process	4	0.144718	0.00856935	7.48307	1	0.783817	15.2033
GO:0046602~regulation of mitotic centrosome separation	4	0.144718	0.00856935	7.48307	1	0.783817	15.2033
GO:0014904~myotube cell development	4	0.144718	0.0192954	5.98645	1	0.869933	31.1578
GO:0051304~chromosome separation	4	0.144718	0.0192954	5.98645	1	0.869933	31.1578
GO:0006089~lactate metabolic process	4	0.144718	0.0192954	5.98645	1	0.869933	31.1578
GO:0002934~desmosome organization	4	0.144718	0.0192954	5.98645	1	0.869933	31.1578
GO:0010032~meiotic chromosome condensation	4	0.144718	0.0192954	5.98645	1	0.869933	31.1578
GO:0003100~regulation of systemic arterial blood pressure by endothelin	4	0.144718	0.0192954	5.98645	1	0.869933	31.1578
GO:0018146~keratan sulfate biosyn

## Sheet: GO-Cellular component
Term	Count	%	PValue	Fold Enrichment	Bonferroni	Benjamini	FDR
GO:0005737~cytoplasm	788	28.5094	6.17807e-07	1.14919	0.000528703	0.000132202	0.000956759
GO:0005829~cytosol	571	20.6585	5.8507e-14	1.31176	5.00835e-11	2.50417e-11	9.06053e-11
GO:0070062~extracellular exosome	504	18.2344	2.47874e-15	1.36543	2.09077e-12	2.09077e-12	3.78586e-12
GO:0005654~nucleoplasm	395	14.2909	0.0471977	1.08051	1	0.510097	52.7036
GO:0016020~membrane	360	13.0246	2.23034e-06	1.24618	0.00190735	0.000272702	0.00345395
GO:0005739~mitochondrion	253	9.1534	3.3074e-10	1.44758	2.83114e-07	9.43712e-08	5.12199e-07
GO:0005789~endoplasmic reticulum membrane	151	5.4631	0.00014326	1.33405	0.115417	0.00718813	0.221629
GO:0005783~endoplasmic reticulum	140	5.06512	0.00114621	1.28765	0.625333	0.0417853	1.76041
GO:0005794~Golgi apparatus	131	4.73951	0.0486773	1.15601	1	0.509306	53.8284
GO:0005730~nucleolus	130	4.70333	0.0504369	1.15522	1	0.504995	55.1333
GO:0048471~perinuclear region of cytoplasm	118	4.26918	2.75428e-05	1.44708	0.0233012	0.00214106	0.0426455
GO:0043231~intracellular membrane-bounded organelle	107	3.8712	4.58945e-05	1.46033	0.0385249	0.00280225	0.0710507
GO:0000139~Golgi membrane	98	3.54559	0.0111205	1.26281	0.99993	0.239287	15.9015
GO:0009986~cell surface	89	3.21997	0.0194109	1.25052	1	0.33585	26.1816
GO:0005925~focal adhesion	81	2.93054	2.86786e-05	1.57764	0.0242503	0.00188662	0.0444037
GO:0005913~cell-cell adherens junction	75	2.71346	8.54058e-07	1.76832	0.000730807	0.000146204	0.00132262
GO:0005759~mitochondrial matrix	74	2.67728	2.78124e-06	1.7234	0.00237791	0.000297549	0.00430707
GO:0005856~cytoskeleton	74	2.67728	0.000226507	1.519	0.17627	0.010154	0.350204
GO:0005813~centrosome	71	2.56874	0.0267771	1.26926	1	0.396543	34.3174
GO:0016324~apical plasma membrane	62	2.24313	0.0001225	1.62256	0.0995551	0.00696671	0.189541
GO:0005765~lysosomal membrane	59	2.13459	0.000134892	1.63984	0.109058	0.00719124	0.208696
GO:0005874~microtubule	50	1.80897	0.098765	1.22436	1	0.657837	80.0197
GO:0005764~lysosome	49	1.77279	0.000450547	1.65116	0.320063	0.0191029	0.695464
GO:0016323~basolateral plasma membrane	48	1.73661	2.06376e-06	2.03081	0.00176502	0.000294387	0.00319599
GO:0031410~cytoplasmic vesicle	47	1.70043	0.00333016	1.52311	0.942466	0.104006	5.03468
GO:0005741~mitochondrial outer membrane	41	1.48336	5.58805e-06	2.09555	0.00477196	0.000531346	0.00865355
GO:0005768~endosome	39	1.411	0.0603436	1.32003	1	0.553916	61.8595
GO:0031965~nuclear membrane	39	1.411	0.0746043	1.29697	1	0.607325	69.9024
GO:0045121~membrane raft	35	1.26628	0.0927666	1.2939	1	0.647147	77.8579
GO:0005788~endoplasmic reticulum lumen	33	1.19392	0.0909043	1.30892	1	0.643945	77.1435
GO:0000922~spindle pole	32	1.15774	1.78147e-05	2.23576	0.0151338	0.00152379	0.0275851
GO:0030496~midbody	32	1.15774	0.000523005	1.88913	0.360974	0.0201492	0.806888
GO:0010008~endosome membrane	32	1.15774	0.089833	1.31728	1	0.6488	76.7228
GO:0043209~myelin sheath	31	1.12156	0.0138564	1.55317	0.999994	0.27589	19.4335
GO:0030027~lamellipodium	30	1.08538	0.0433287	1.42791	1	0.504489	49.6403
GO:0005819~spindle	29	1.0492	0.00175219	1.82521	0.777135	0.0582803	2.67935
GO:0005840~ribosome	29	1.0492	0.0965044	1.33043	1	0.653334	79.2293
GO:0030659~cytoplasmic vesicle membrane	28	1.01302	0.00642661	1.69234	0.99599	0.168035	9.50237
GO:0031982~vesicle	27	0.976845	0.0147198	1.6064	0.999997	0.28398	20.5189
GO:0016023~cytoplasmic, membrane-bounded vesicle	27	0.976845	0.0354342	1.49	1	0.460785	42.8052
GO:0043235~receptor complex	26	0.940666	0.0238249	1.55909	1	0.381231	31.163
GO:0005802~trans-Golgi network	26	0.940666	0.0497746	1.45591	1	0.505844	54.6462
GO:0030176~integral component of endoplasmic reticulum membrane	25	0.904486	0.00373029	1.83066	0.959201	0.107968	5.62339
GO:0015630~microtubule cytoskeleton	25	0.904486	0.0842589	1.3897	1	0.638754	74.4144
GO:0000776~kinetochore	24	0.868307	0.000212122	2.25646	0.166062	0.0100379	0.327998
GO:0012505~endomembrane system	23	0.832127	0.039579	1.53647	1	0.479118	46.4951
GO:0000777~condensed chromosome kinetochore	22	0.795948	0.00367796	1.92577	0.957325	0.110255	5.5466
GO:0005777~peroxisome	21	0.759768	0.0495519	1.53775	1	0.509912	54.4814
GO:0005923~bicellular tight junction	21	0.759768	0.0992933	1.41528	1	0.651158	80.2003
GO:0030175~filopodium	20	0.723589	0.00159081	2.14522	0.744062	0.055202	2.43542
GO:0042470~melanosome	20	0.723589	0.0656705	1.50803	1	0.569444	65.0739
GO:0043202~lysosomal lumen	19	0.68741	0.0258518	1.7023	1	0.392393	33.3436
GO:0014704~intercalated disc	18	0.65123	2.75732e-05	3.04622	0.0233266	0.00196498	0.0426925
GO:0045177~apical part of cell	18	0.65123	0.0158498	1.82773	0.999999	0.295783	21.9189
GO:0042383~sarcolemma	18	0.65123	0.0484887	1.6127	1	0.513795	53.6863
GO:0019898~extrinsic component of membrane	17	0.615051	0.0657356	1.57883	1	0.5646	65.1115
GO:0022625~cytosolic large ribosomal subunit	16	0.578871	0.0283953	1.79189	1	0.408233	35.9884
GO:0005604~basement membrane	16	0.578871	0.088363	1.54239	1	0.647249	76.1337
GO:0016328~lateral plasma membrane	15	0.542692	0.00708571	2.15534	0.997728	0.178278	10.4276
GO:0005811~lipid particle	15	0.542692	0.0451252	1.73081	1	0.506296	51.0851
GO:0031526~brush border membrane	14	0.506512	0.0126313	2.09054	0.999981	0.260853	17.8695
GO:0001725~stress fiber	14	0.506512	0.0202434	1.9744	1	0.340856	27.1462
GO:0005903~brush border	14	0.506512	0.0450024	1.77696	1	0.511614	50.9875
GO:0005876~spindle microtubule	13	0.470333	0.00937341	2.25005	0.999685	0.216738	13.5709
GO:0005871~kinesin complex	13	0.470333	0.0391029	1.86796	1	0.481397	46.0829
GO:0005912~adherens junction	12	0.434153	0.0564186	1.82773	1	0.53456	59.3161
GO:0005905~clathrin-coated pit	12	0.434153	0.0991155	1.66157	1	0.654811	80.1397
GO:0031594~neuromuscular junction	12	0.434153	0.0991155	1.66157	1	0.654811	80.1397
GO:0030057~desmosome	11	0.397974	0.000504926	3.49046	0.351002	0.0203765	0.779098
GO:0001772~immunological synapse	11	0.397974	0.009832	2.46385	0.999788	0.220233	14.1884
GO:0072686~mitotic spindle	11	0.397974	0.0359192	2.0432	1	0.458804	43.249
GO:0022627~cytosolic small ribosomal subunit	11	0.397974	0.0906936	1.74523	1	0.647733	77.0613
GO:0008305~integrin complex	9	0.325615	0.0192324	2.53852	1	0.340044	25.9732
GO:0005680~anaphase-promoting complex	8	0.289436	0.0241293	2.64889	1	0.378228	31.4947
GO:0015935~small ribosomal subunit	8	0.289436	0.0549128	2.25646	1	0.530175	58.299
GO:0031226~intrinsic component of plasma membrane	8	0.289436	0.0652474	2.17587	1	0.572316	64.8281
GO:0031528~microvillus membrane	7	0.253256	0.030172	2.80573	1	0.420942	37.7774
GO:0034704~calcium channel complex	7	0.253256	0.0999341	2.13235	1	0.649353	80.4173
GO:0000421~autophagosome membrane	7	0.253256	0.0999341	2.13235	1	0.649353	80.4173
GO:0097431~mitotic spindle pole	6	0.217077	0.00551113	4.56933	0.991179	0.150513	8.20238
GO:0051233~spindle midzone	6	0.217077	0.0933178	2.40491	1	0.644868	78.0654
GO:0043034~costamere	6	0.217077	0.0933178	2.40491	1	0.644868	78.0654
GO:0000779~condensed chromosome, centromeric region	5	0.180897	0.00744765	5.43968	0.998337	0.181245	10.9319
GO:0001931~uropod	5	0.180897	0.0455694	3.46161	1	0.503625	51.4363
GO:0043296~apical junction complex	5	0.180897	0.0455694	3.46161	1	0.503625	51.4363
GO:0042641~actomyosin	5	0.180897	0.0614478	3.17314	1	0.55524	62.5476
GO:0045178~basal part of cell	5	0.180897	0.0798429	2.92906	1	0.623084	72.4355
GO:0071438~invadopodium membrane	4	0.144718	0.0331955	5.07703	1	0.445534	40.7146
GO:0000940~condensed chromosome outer kinetochore	4	0.144718	0.0759963	3.80777	1	0.60925	70.5959
GO:0033180~proton-transporting V-type ATPase, V1 domain	4	0.144718	0.0759963	3.80777	1	0.60925	70.5959
GO:0031253~cell projection membrane	4	0.144718	0.0759963	3.80777	1	0.60925	70.5959
GO:0000942~condensed nuclear chromosome outer kinetochore	3	0.108538	0.0861485	5.71166	1	0.642348	75.2199

## Sheet: GO-Molecular function
Term	Count	%	PValue	Fold Enrichment	Bonferroni	Benjamini	FDR
GO:0005515~protein binding	1274	46.0926	6.25476e-06	1.08274	0.0116036	0.0116036	0.0106663
GO:0005524~ATP binding	248	8.9725	0.000166282	1.23853	0.266779	0.0601751	0.283199
GO:0042803~protein homodimerization activity	137	4.95658	2.85057e-05	1.40118	0.0518024	0.0132101	0.0486023
GO:0042802~identical protein binding	116	4.19682	0.0604114	1.15631	1	0.95683	65.4474
GO:0019901~protein kinase binding	72	2.60492	0.00151388	1.42969	0.940813	0.226635	2.55064
GO:0098641~cadherin binding involved in cell-cell adhesion	66	2.38784	1.56052e-05	1.6992	0.0286997	0.00965956	0.0266097
GO:0005102~receptor binding	60	2.17077	0.0408914	1.26904	1	0.925496	50.9348
GO:0005096~GTPase activator activity	55	1.98987	0.00309777	1.47182	0.99694	0.320202	5.15357
GO:0016491~oxidoreductase activity	51	1.84515	6.68591e-06	1.90387	0.0123985	0.00621856	0.0114015
GO:0003779~actin binding	48	1.73661	0.0529462	1.28912	1	0.944991	60.4548
GO:0008017~microtubule binding	46	1.66425	0.000670376	1.65117	0.713879	0.163696	1.13713
GO:0003824~catalytic activity	44	1.5919	0.000253008	1.7474	0.376354	0.0756786	0.430604
GO:0016787~hydrolase activity	40	1.44718	0.00432108	1.56359	0.999691	0.346423	7.11901
GO:0000287~magnesium ion binding	38	1.37482	0.0324413	1.39076	1	0.906228	43.0175
GO:0017137~Rab GTPase binding	28	1.01302	0.0184302	1.56009	1	0.778914	27.1845
GO:0004725~protein tyrosine phosphatase activity	24	0.868307	0.00593243	1.79188	0.999985	0.42601	9.64942
GO:0009055~electron carrier activity	22	0.795948	0.00701261	1.82506	0.999998	0.464907	11.3092
GO:0050839~cell adhesion molecule binding	19	0.68741	0.000944734	2.28802	0.828592	0.177961	1.59899
GO:0050660~flavin adenine dinucleotide binding	18	0.65123	0.00367184	2.09986	0.998956	0.34885	6.08073
GO:0008013~beta-catenin binding	17	0.615051	0.0757602	1.54786	1	0.959069	73.9089
GO:0051117~ATPase binding	16	0.578871	0.0637582	1.61431	1	0.960645	67.4873
GO:0015171~amino acid transmembrane transporter activity	15	0.542692	0.00258851	2.38282	0.992065	0.310668	4.3239
GO:0001618~virus receptor activity	15	0.542692	0.0784261	1.59989	1	0.958206	75.163
GO:0019903~protein phosphatase binding	14	0.506512	0.0716709	1.65915	1	0.957315	71.8686
GO:0051287~NAD binding	13	0.470333	0.00300565	2.55421	0.996364	0.330493	5.00401
GO:0008092~cytoskeletal protein binding	13	0.470333	0.0217632	2.02209	1	0.806474	31.2881
GO:0015293~symporter activity	13	0.470333	0.0340337	1.90314	1	0.9005	44.5959
GO:0005507~copper ion binding	13	0.470333	0.0642059	1.73322	1	0.954756	67.7515
GO:0030170~pyridoxal phosphate binding	13	0.470333	0.0718521	1.70281	1	0.954586	71.9621
GO:0005544~calcium-dependent phospholipid binding	13	0.470333	0.0800606	1.67345	1	0.955589	75.9037
GO:0019902~phosphatase binding	11	0.397974	0.0704933	1.82506	1	0.958091	71.2538
GO:0045296~cadherin binding	10	0.361795	0.00189119	3.24616	0.970762	0.25499	3.17673
GO:0004896~cytokine receptor activity	10	0.361795	0.0437763	2.07393	1	0.926485	53.3918
GO:0016746~transferase activity, transferring acyl groups	10	0.361795	0.0685154	1.9144	1	0.957291	70.1927
GO:0004029~aldehyde dehydrogenase (NAD) activity	9	0.325615	0.000803157	3.95268	0.776712	0.170898	1.36091
GO:0004602~glutathione peroxidase activity	9	0.325615	0.00409849	3.19979	0.99953	0.34672	6.76427
GO:0046961~proton-transporting ATPase activity, rotational mechanism	9	0.325615	0.0170595	2.58444	1	0.767634	25.4308
GO:0043531~ADP binding	9	0.325615	0.0652158	2.03623	1	0.953548	68.3399
GO:0004364~glutathione transferase activity	9	0.325615	0.0871492	1.91987	1	0.962072	78.8817
GO:0000062~fatty-acyl-CoA binding	8	0.289436	0.0968846	1.99098	1	0.970441	82.4108
GO:0008970~phosphatidylcholine 1-acylhydrolase activity	7	0.253256	0.00144509	4.7512	0.932692	0.236505	2.43607
GO:0016620~oxidoreductase activity, acting on the aldehyde or oxo group of donors, NAD or NADP as acceptor	7	0.253256	0.032915	2.75069	1	0.901043	43.4913
GO:0003841~1-acylglycerol-3-phosphate O-acyltransferase activity	7	0.253256	0.032915	2.75069	1	0.901043	43.4913
GO:0030506~ankyrin binding	7	0.253256	0.0418516	2.61316	1	0.923726	51.7657
GO:0005385~zinc ion transmembrane transporter activity	7	0.253256	0.0639113	2.3756	1	0.957574	67.5779
GO:0005540~hyaluronic acid binding	7	0.253256	0.0770698	2.27231	1	0.958588	74.5322
GO:0071949~FAD binding	7	0.253256	0.0770698	2.27231	1	0.958588	74.5322
GO:0008373~sialyltransferase activity	6	0.217077	0.0997394	2.35774	1	0.971697	83.3353
GO:0004527~exonuclease activity	6	0.217077	0.0997394	2.35774	1	0.971697	83.3353
GO:0086083~cell adhesive protein binding involved in bundle of His cell-Purkinje myocyte communication	5	0.180897	0.00383666	6.2218	0.999233	0.344226	6.34534
GO:0004859~phospholipase inhibitor activity	5	0.180897	0.0485446	3.39371	1	0.940026	57.2007
GO:0035259~glucocorticoid receptor binding	5	0.180897	0.0485446	3.39371	1	0.940026	57.2007
GO:0005542~folic acid binding	5	0.180897	0.0846956	2.8716	1	0.960758	77.8925
GO:0015179~L-amino acid transmembrane transporter activity	5	0.180897	0.0846956	2.8716	1	0.960758	77.8925
GO:0000988~transcription factor activity, protein binding	4	0.144718	0.0194174	5.97293	1	0.782281	28.4233
GO:0043546~molybdopterin cofactor binding	4	0.144718	0.0194174	5.97293	1	0.782281	28.4233
GO:0010485~H4 histone acetyltransferase activity	4	0.144718	0.0349981	4.97744	1	0.898966	45.5317
GO:0043849~Ras palmitoyltransferase activity	4	0.144718	0.0349981	4.97744	1	0.898966	45.5317
GO:0016174~NAD(P)H oxidase activity	4	0.144718	0.0349981	4.97744	1	0.898966	45.5317
GO:0052858~peptidyl-lysine N-acetyltransferase activity, acting on acetyl phosphate as donor	4	0.144718	0.0349981	4.97744	1	0.898966	45.5317
GO:0017111~nucleoside-triphosphatase activity	4	0.144718	0.0552434	4.26638	1	0.947428	62.0591
GO:0003857~3-hydroxyacyl-CoA dehydrogenase activity	4	0.144718	0.0797956	3.73308	1	0.957864	75.785
GO:0003987~acetate-CoA ligase activity	3	0.108538	0.048956	7.46617	1	0.936379	57.5152
GO:0004768~stearoyl-CoA 9-desaturase activity	3	0.108538	0.048956	7.46617	1	0.936379	57.5152
GO:0015440~peptide-transporting ATPase activity	3	0.108538	0.048956	7.46617	1	0.936379	57.5152
GO:0015197~peptide transporter activity	3	0.108538	0.048956	7.46617	1	0.936379	57.5152
GO:0035939~microsatellite binding	3	0.108538	0.048956	7.46617	1	0.936379	57.5152
GO:0004924~oncostatin-M receptor activity	3	0.108538	0.048956	7.46617	1	0.936379	57.5152
GO:0000253~3-keto sterol reductase activity	3	0.108538	0.048956	7.46617	1	0.936379	57.5152
GO:0015333~peptide:proton symporter activity	3	0.108538	0.0892864	5.59962	1	0.962852	79.7092
GO:0004566~beta-glucuronidase activity	3	0.108538	0.0892864	5.59962	1	0.962852	79.7092
GO:0034485~phosphatidylinositol-3,4,5-trisphosphate 5-phosphatase activity	3	0.108538	0.0892864	5.59962	1	0.962852	79.7092
GO:0050294~steroid sulfotransferase activity	3	0.108538	0.0892864	5.59962	1	0.962852	79.7092
GO:0030151~molybdenum ion binding	3	0.108538	0.0892864	5.59962	1	0.962852	79.7092
GO:0001882~nucleoside binding	3	0.108538	0.0892864	5.59962	1	0.962852	79.7092

## Sheet: KEGG pathways
Term	Count	%	PValue	Fold Enrichment	Bonferroni	Benjamini	FDR
hsa01100:Metabolic pathways	272	9.84081	2.23005e-16	1.54576	6.50591e-14	6.50591e-14	2.9976e-13
hsa01130:Biosynthesis of antibiotics	59	2.13459	4.64676e-07	1.92793	0.000136141	6.80727e-05	0.000618709
hsa00230:Purine metabolism	36	1.30246	0.027313	1.41699	0.999701	0.277156	30.8387
hsa04142:Lysosome	32	1.15774	0.000762277	1.83206	0.200231	0.0314149	1.01021
hsa04110:Cell cycle	29	1.0492	0.00913386	1.62014	0.932018	0.16409	11.5007
hsa01200:Carbon metabolism	28	1.01302	0.00469976	1.71655	0.748491	0.117926	6.07976
hsa04068:FoxO signaling pathway	28	1.01302	0.0417334	1.44754	0.999996	0.340548	43.3118
hsa03010:Ribosome	28	1.01302	0.0490659	1.42625	1	0.360262	48.8229
hsa04360:Axon guidance	26	0.940666	0.0616477	1.41823	1	0.395818	57.1397
hsa00330:Arginine and proline metabolism	22	0.795948	1.8414e-06	3.0481	0.000539386	0.000179828	0.00245178
hsa00564:Glycerophospholipid metabolism	22	0.795948	0.027504	1.60426	0.999717	0.269694	31.0193
hsa00280:Valine, leucine and isoleucine degradation	20	0.723589	1.1156e-05	2.94787	0.00326338	0.000816845	0.014853
hsa05412:Arrhythmogenic right ventricular cardiomyopathy (ARVC)	20	0.723589	0.0022354	2.06791	0.480925	0.0634671	2.93579
hsa04512:ECM-receptor interaction	20	0.723589	0.0390041	1.59253	0.999991	0.330997	41.1239
hsa05410:Hypertrophic cardiomyopathy (HCM)	18	0.65123	0.0498837	1.59865	1	0.35659	49.4059
hsa01212:Fatty acid metabolism	17	0.615051	0.00074357	2.45349	0.195832	0.0356727	0.985536
hsa00010:Glycolysis / Gluconeogenesis	17	0.615051	0.0260753	1.75772	0.999566	0.285794	29.6577
hsa04115:p53 signaling pathway	17	0.615051	0.0260753	1.75772	0.999566	0.285794	29.6577
hsa01230:Biosynthesis of amino acids	17	0.615051	0.0479576	1.63566	0.999999	0.371555	48.0231
hsa00380:Tryptophan metabolism	16	0.578871	0.000254571	2.771	0.0718843	0.014809	0.338428
hsa00561:Glycerolipid metabolism	16	0.578871	0.0152273	1.91103	0.988846	0.210715	18.479
hsa00562:Inositol phosphate metabolism	16	0.578871	0.07877	1.56113	1	0.451728	66.4599
hsa00071:Fatty acid degradation	15	0.542692	0.00157217	2.4741	0.369352	0.0499332	2.07318
hsa00590:Arachidonic acid metabolism	15	0.542692	0.0487166	1.70348	1	0.367005	48.5721
hsa00640:Propanoate metabolism	12	0.434153	0.00107941	2.96893	0.271261	0.0387828	1.42771
hsa00620:Pyruvate metabolism	12	0.434153	0.0226451	2.07825	0.998783	0.26292	26.2864
hsa00600:Sphingolipid metabolism	12	0.434153	0.066828	1.76872	1	0.413337	60.1854
hsa00270:Cysteine and methionine metabolism	11	0.397974	0.0387557	2.00533	0.999991	0.338747	40.921
hsa04973:Carbohydrate digestion and absorption	11	0.397974	0.0710698	1.81434	1	0.425272	62.5288
hsa00062:Fatty acid elongation	10	0.361795	0.00604578	2.771	0.83082	0.137626	7.75696
hsa00052:Galactose metabolism	10	0.361795	0.0217328	2.30916	0.9984	0.264031	25.365
hsa00410:beta-Alanine metabolism	10	0.361795	0.0268249	2.23467	0.999653	0.282484	30.3751
hsa00350:Tyrosine metabolism	10	0.361795	0.0555007	1.97928	1	0.379985	53.2467
hsa00260:Glycine, serine and threonine metabolism	10	0.361795	0.0989763	1.77628	1	0.508442	75.0358
hsa00340:Histidine metabolism	9	0.325615	0.00889487	2.83397	0.927041	0.170548	11.216
hsa01040:Biosynthesis of unsaturated fatty acids	9	0.325615	0.0119512	2.71076	0.970484	0.197622	14.7931
hsa04966:Collecting duct acid secretion	9	0.325615	0.0320186	2.30916	0.999928	0.297525	35.1633
hsa00450:Selenocompound metabolism	8	0.289436	0.00658189	3.26	0.855557	0.13829	8.41722
hsa00531:Glycosaminoglycan degradation	8	0.289436	0.0131396	2.91684	0.979255	0.203849	16.1476
hsa00670:One carbon pool by folate	8	0.289436	0.0177551	2.771	0.994747	0.230834	21.2216
hsa00592:alpha-Linolenic acid metabolism	8	0.289436	0.0579228	2.2168	1	0.384692	54.8181
hsa00650:Butanoate metabolism	8	0.289436	0.0830278	2.05259	1	0.46175	68.4662
hsa00533:Glycosaminoglycan biosynthesis - keratan sulfate	7	0.253256	0.0138472	3.23283	0.983187	0.203061	16.9446
hsa00910:Nitrogen metabolism	6	0.217077	0.0860204	2.445	1	0.466068	69.8093
