# Supplementary material for: The role of transcriptomic biomarkers of endometrial receptivity in personalized embryo transfer for patients with repeated implantation failure
Source: J Transl Med. 2021 Apr 28;19:176. doi: 10.1186/s12967-021-02837-y (PMC8082865; doi:10.1186/s12967-021-02837-y)
Supplement: Supplementary file 2 — Additional file 2. List of predictive markers. [file 12967_2021_2837_MOESM2_ESM.xls]

## Sheet: Predictive markers
Ensembl ID	Gene symbol	Approved name	HGNC ID	MeanDecreaseAccuracy	MeanDecreaseGini
ENSG00000198535	C2CD4A	C2 calcium-dependent domain containing 4A	HGNC:33627	5.43082	1.63811
ENSG00000182606	TRAK1	trafficking protein, kinesin binding 1	HGNC:29947	5.38157	1.82233
ENSG00000168952	STXBP6	syntaxin binding protein 6 (amisyn)	HGNC:19666	5.35254	1.28591
ENSG00000165795	NDRG2	NDRG family member 2	HGNC:14460	5.33511	1.30283
ENSG00000204219	TCEA3	transcription elongation factor A (SII), 3	HGNC:11615	5.31452	1.18606
ENSG00000130513	GDF15	growth differentiation factor 15	HGNC:30142	5.17107	0.989357
ENSG00000247596	TWF2	twinfilin actin-binding protein 2	HGNC:9621	5.14154	0.934171
ENSG00000166741	NNMT	nicotinamide N-methyltransferase	HGNC:7861	5.11984	1.14052
ENSG00000137331	IER3	immediate early response 3	HGNC:5392	5.0492	0.94891
ENSG00000130066	SAT1	spermidine/spermine N1-acetyltransferase 1	HGNC:10540	5.02132	0.953065
ENSG00000138640	FAM13A	family with sequence similarity 13, member A	HGNC:19367	4.82325	0.877813
ENSG00000176387	HSD11B2	hydroxysteroid (11-beta) dehydrogenase 2	HGNC:5209	4.77502	1.08554
ENSG00000241106	HLA-DOB	major histocompatibility complex, class II, DO beta	HGNC:4937	4.76739	1.34568
ENSG00000038427	VCAN	versican	HGNC:2464	4.75813	0.665965
ENSG00000075643	MOCOS	molybdenum cofactor sulfurase	HGNC:18234	4.73731	1.27235
ENSG00000198805	PNP	purine nucleoside phosphorylase	HGNC:7892	4.73508	1.37951
ENSG00000166347	CYB5A	cytochrome b5 type A (microsomal)	HGNC:2570	4.71892	0.840466
ENSG00000179348	GATA2	GATA binding protein 2	HGNC:4171	4.69255	1.34437
ENSG00000140254	DUOXA1	dual oxidase maturation factor 1	HGNC:26507	4.68201	1.09489
ENSG00000188488	SERPINA5	serpin peptidase inhibitor, clade A (alpha-1 antiproteinase, antitrypsin), member 5	HGNC:8723	4.6753	1.43891
ENSG00000139737	SLAIN1	SLAIN motif family, member 1	HGNC:26387	4.65683	1.07749
ENSG00000138744	NAAA	N-acylethanolamine acid amidase	HGNC:736	4.56705	0.832109
ENSG00000122140	MRPS2	mitochondrial ribosomal protein S2	HGNC:14495	4.55933	0.766673
ENSG00000176046	NUPR1	nuclear protein, transcriptional regulator, 1	HGNC:29990	4.54656	1.07084
ENSG00000117472	TSPAN1	tetraspanin 1	HGNC:20657	4.5356	1.08127
ENSG00000046651	OFD1	oral-facial-digital syndrome 1	HGNC:2567	4.50617	1.2132
ENSG00000267194	RP1-193H18.2			4.4883	0.970296
ENSG00000108984	MAP2K6	mitogen-activated protein kinase kinase 6	HGNC:6846	4.47949	0.862522
ENSG00000182621	PLCB1	phospholipase C, beta 1 (phosphoinositide-specific)	HGNC:15917	4.47914	0.896007
ENSG00000204764	RANBP17	RAN binding protein 17	HGNC:14428	4.45215	0.817423
ENSG00000111816	FRK	fyn-related kinase	HGNC:3955	4.42387	1.52479
ENSG00000081181	ARG2	arginase 2	HGNC:664	4.41377	1.42959
ENSG00000165507	C10orf10	chromosome 10 open reading frame 10	HGNC:23355	4.40102	1.42624
ENSG00000163412	EIF4E3	eukaryotic translation initiation factor 4E family member 3	HGNC:31837	4.39873	0.772417
ENSG00000127920	GNG11	guanine nucleotide binding protein (G protein), gamma 11	HGNC:4403	4.36885	0.63555
ENSG00000096060	FKBP5	FK506 binding protein 5	HGNC:3721	4.3521	0.658825
ENSG00000250366	LINC00617	long intergenic non-protein coding RNA 617	HGNC:44088	4.34009	0.887912
ENSG00000196352	CD55	CD55 molecule, decay accelerating factor for complement (Cromer blood group)	HGNC:2665	4.31193	1.38002
ENSG00000162645	GBP2	guanylate binding protein 2, interferon-inducible	HGNC:4183	4.29094	0.434223
ENSG00000132746	ALDH3B2	aldehyde dehydrogenase 3 family, member B2	HGNC:411	4.27049	0.653344
ENSG00000131730	CKMT2	creatine kinase, mitochondrial 2 (sarcomeric)	HGNC:1996	4.24525	0.78775
ENSG00000079819	EPB41L2	erythrocyte membrane protein band 4.1-like 2	HGNC:3379	4.24368	1.03153
ENSG00000136160	EDNRB	endothelin receptor type B	HGNC:3180	4.22674	1.2041
ENSG00000079335	CDC14A	cell division cycle 14A	HGNC:1718	4.20911	1.09451
ENSG00000184731	FAM110C	family with sequence similarity 110, member C	HGNC:33340	4.20748	0.770331
ENSG00000147642	SYBU	syntabulin (syntaxin-interacting)	HGNC:26011	4.20234	0.737294
ENSG00000154556	SORBS2	sorbin and SH3 domain containing 2	HGNC:24098	4.19525	0.695784
ENSG00000078114	NEBL	nebulette	HGNC:16932	4.19435	0.413007
ENSG00000164048	ZNF589	zinc finger protein 589	HGNC:16747	4.17723	0.774657
ENSG00000129657	SEC14L1	SEC14-like 1 (S. cerevisiae)	HGNC:10698	4.16613	0.671817
ENSG00000139211	AMIGO2	adhesion molecule with Ig-like domain 2	HGNC:24073	4.16247	0.468047
ENSG00000198740	ZNF652	zinc finger protein 652	HGNC:29147	4.14717	0.687171
ENSG00000111707	SUDS3	suppressor of defective silencing 3 homolog (S. cerevisiae)	HGNC:29545	4.13597	0.496816
ENSG00000144655	CSRNP1	cysteine-serine-rich nuclear protein 1	HGNC:14300	4.12924	0.620445
ENSG00000116717	GADD45A	growth arrest and DNA-damage-inducible, alpha	HGNC:4095	4.10166	0.790238
ENSG00000197448	GSTK1	glutathione S-transferase kappa 1	HGNC:16906	4.09194	0.761482
ENSG00000147862	NFIB	nuclear factor I/B	HGNC:7785	4.08446	0.464291
ENSG00000157514	TSC22D3	TSC22 domain family, member 3	HGNC:3051	4.08411	0.764874
ENSG00000064601	CTSA	cathepsin A	HGNC:9251	4.06988	0.671736
ENSG00000154734	ADAMTS1	ADAM metallopeptidase with thrombospondin type 1 motif, 1	HGNC:217	4.0467	1.30054
ENSG00000101187	SLCO4A1	solute carrier organic anion transporter family, member 4A1	HGNC:10953	4.04382	0.697461
ENSG00000154269	ENPP3	ectonucleotide pyrophosphatase/phosphodiesterase 3	HGNC:3358	4.02323	0.697066
ENSG00000006453	BAIAP2L1	BAI1-associated protein 2-like 1	HGNC:21649	4.01814	0.898828
ENSG00000112584	FAM120B	family with sequence similarity 120B	HGNC:21109	4.01032	0.618691
ENSG00000167767	KRT80	keratin 80	HGNC:27056	4.00865	0.424973
ENSG00000155792	DEPTOR	DEP domain containing MTOR-interacting protein	HGNC:22953	3.99623	0.630018
ENSG00000105755	ETHE1	ethylmalonic encephalopathy 1	HGNC:23287	3.98008	0.626895
ENSG00000136883	KIF12	kinesin family member 12	HGNC:21495	3.97478	0.757481
ENSG00000125945	ZNF436	zinc finger protein 436	HGNC:20814	3.9627	0.583094
ENSG00000185015	CA13	carbonic anhydrase XIII	HGNC:14914	3.95565	0.854929
ENSG00000112096	SOD2	superoxide dismutase 2, mitochondrial	HGNC:11180	3.95511	1.01553
ENSG00000108828	VAT1	vesicle amine transport 1	HGNC:16919	3.95293	1.14483
ENSG00000135929	CYP27A1	cytochrome P450, family 27, subfamily A, polypeptide 1	HGNC:2605	3.9353	0.841981
ENSG00000159167	STC1	stanniocalcin 1	HGNC:11373	3.92934	0.860225
ENSG00000070526	ST6GALNAC1	ST6 (alpha-N-acetyl-neuraminyl-2,3-beta-galactosyl-1,3)-N-acetylgalactosaminide alpha-2,6-sialyltransferase 1	HGNC:23614	3.92847	1.11793
ENSG00000179958	DCTPP1	dCTP pyrophosphatase 1	HGNC:28777	3.92712	1.01408
ENSG00000154153	FAM134B	family with sequence similarity 134, member B	HGNC:25964	3.92405	0.809203
ENSG00000167468	GPX4	glutathione peroxidase 4	HGNC:4556	3.9133	0.570819
ENSG00000151715	TMEM45B	transmembrane protein 45B	HGNC:25194	3.91167	0.585885
ENSG00000099860	GADD45B	growth arrest and DNA-damage-inducible, beta	HGNC:4096	3.89764	0.23262
ENSG00000243056	EIF4EBP3	eukaryotic translation initiation factor 4E binding protein 3	HGNC:3290	3.86753	0.526435
ENSG00000135677	GNS	glucosamine (N-acetyl)-6-sulfatase	HGNC:4422	3.86497	0.67496
ENSG00000174136	RGMB	repulsive guidance molecule family member b	HGNC:26896	3.85535	0.280424
ENSG00000172183	ISG20	interferon stimulated exonuclease gene 20kDa	HGNC:6130	3.83486	0.4799
ENSG00000006377	DLX6	distal-less homeobox 6	HGNC:2919	3.82752	0.339635
ENSG00000149131	SERPING1	serpin peptidase inhibitor, clade G (C1 inhibitor), member 1	HGNC:1228	3.81832	0.712275
ENSG00000121039	RDH10	retinol dehydrogenase 10 (all-trans)	HGNC:19975	3.81721	0.820557
ENSG00000030582	GRN	granulin	HGNC:4601	3.81614	0.494177
ENSG00000135373	EHF	ets homologous factor	HGNC:3246	3.81336	0.484105
ENSG00000120278	PLEKHG1	pleckstrin homology domain containing, family G (with RhoGef domain) member 1	HGNC:20884	3.79761	0.729369
ENSG00000197894	ADH5	alcohol dehydrogenase 5 (class III), chi polypeptide	HGNC:253	3.79327	0.708624
ENSG00000103534	TMC5	transmembrane channel-like 5	HGNC:22999	3.77489	1.03754
ENSG00000166446	CDYL2	chromodomain protein, Y-like 2	HGNC:23030	3.76149	0.46152
ENSG00000175505	CLCF1	cardiotrophin-like cytokine factor 1	HGNC:17412	3.7605	0.616115
ENSG00000196878	LAMB3	laminin, beta 3	HGNC:6490	3.75068	0.796561
ENSG00000006282	SPATA20	spermatogenesis associated 20	HGNC:26125	3.7501	0.408207
ENSG00000117592	PRDX6	peroxiredoxin 6	HGNC:16753	3.74756	0.646992
ENSG00000198483	ANKRD35	ankyrin repeat domain 35	HGNC:26323	3.74719	0.946751
ENSG00000237441	RGL2	ral guanine nucleotide dissociation stimulator-like 2	HGNC:9769	3.73834	0.499565
ENSG00000134755	DSC2	desmocollin 2	HGNC:3036	3.73613	0.384739
ENSG00000131477	RAMP2	receptor (G protein-coupled) activity modifying protein 2	HGNC:9844	3.73572	0.71977
ENSG00000166170	BAG5	BCL2-associated athanogene 5	HGNC:941	3.72093	0.777302
ENSG00000101695	RNF125	ring finger protein 125, E3 ubiquitin protein ligase	HGNC:21150	3.71834	0.532038
ENSG00000114166	KAT2B	K(lysine) acetyltransferase 2B	HGNC:8638	3.71691	0.6625
ENSG00000170153	RNF150	ring finger protein 150	HGNC:23138	3.70525	0.683368
ENSG00000153233	PTPRR	protein tyrosine phosphatase, receptor type, R	HGNC:9680	3.69732	0.98975
ENSG00000183401	CCDC159	coiled-coil domain containing 159	HGNC:26996	3.69658	0.575366
ENSG00000120696	KBTBD7	kelch repeat and BTB (POZ) domain containing 7	HGNC:25266	3.6796	0.758515
ENSG00000145730	PAM	peptidylglycine alpha-amidating monooxygenase	HGNC:8596	3.6782	0.299057
ENSG00000050426	LETMD1	LETM1 domain containing 1	HGNC:24241	3.65186	0.482504
ENSG00000164692	COL1A2	collagen, type I, alpha 2	HGNC:2198	3.64616	0.856052
ENSG00000058085	LAMC2	laminin, gamma 2	HGNC:6493	3.63782	0.616689
ENSG00000105976	MET	met proto-oncogene	HGNC:7029	3.63635	0.782424
ENSG00000197614	MFAP5	microfibrillar associated protein 5	HGNC:29673	3.62092	0.668721
ENSG00000067167	TRAM1	translocation associated membrane protein 1	HGNC:20568	3.61096	0.56977
ENSG00000101417	PXMP4	peroxisomal membrane protein 4, 24kDa	HGNC:15920	3.60599	0.897242
ENSG00000257084	U47924.27			3.60469	0.401076
ENSG00000061918	GUCY1B3	guanylate cyclase 1, soluble, beta 3	HGNC:4687	3.59595	0.44567
ENSG00000204385	SLC44A4	solute carrier family 44, member 4	HGNC:13941	3.58102	0.609387
ENSG00000100304	TTLL12	tubulin tyrosine ligase-like family, member 12	HGNC:28974	3.57875	0.481113
ENSG00000124486	USP9X	ubiquitin specific peptidase 9, X-linked	HGNC:12632	3.56412	0.536093
ENSG00000148218	ALAD	aminolevulinate dehydratase	HGNC:395	3.55947	0.532979
ENSG00000125618	PAX8	paired box 8	HGNC:8622	3.54961	0.192205
ENSG00000197442	MAP3K5	mitogen-activated protein kinase kinase kinase 5	HGNC:6857	3.53933	0.672606
ENSG00000053900	ANAPC4	anaphase promoting complex subunit 4	HGNC:19990	3.52821	0.349678
ENSG00000114573	ATP6V1A	ATPase, H+ transporting, lysosomal 70kDa, V1 subunit A	HGNC:851	3.49533	0.500033
ENSG00000169738	DCXR	dicarbonyl/L-xylulose reductase	HGNC:18985	3.49264	0.495969
ENSG00000178750	STX19	syntaxin 19	HGNC:19300	3.48956	0.671019
ENSG00000162896	PIGR	polymeric immunoglobulin receptor	HGNC:8968	3.46476	0.489069
ENSG00000174669	SLC29A2	solute carrier family 29 (equilibrative nucleoside transporter), member 2	HGNC:11004	3.44857	0.51252
ENSG00000177694	NAALADL2	N-acetylated alpha-linked acidic dipeptidase-like 2	HGNC:23219	3.43764	0.507799
ENSG00000135862	LAMC1	laminin, gamma 1 (formerly LAMB2)	HGNC:6492	3.43343	0.916926
ENSG00000244274	DBNDD2	dysbindin (dystrobrevin binding protein 1) domain containing 2	HGNC:15881	3.43106	0.618312
ENSG00000172201	ID4	inhibitor of DNA binding 4, dominant negative helix-loop-helix protein	HGNC:5363	3.42286	0.775249
ENSG00000147065	MSN	moesin	HGNC:7373	3.40164	0.587573
ENSG00000177030	DEAF1	DEAF1 transcription factor	HGNC:14677	3.3657	0.377679
ENSG00000116141	MARK1	MAP/microtubule affinity-regulating kinase 1	HGNC:6896	3.36286	0.64783
ENSG00000137992	DBT	dihydrolipoamide branched chain transacylase E2	HGNC:2698	3.36134	0.783303
ENSG00000112514	CUTA	cutA divalent cation tolerance homolog (E. coli)	HGNC:21101	3.35864	0.613656
ENSG00000144802	NFKBIZ	nuclear factor of kappa light polypeptide gene enhancer in B-cells inhibitor, zeta	HGNC:29805	3.35784	0.256589
ENSG00000099282	TSPAN15	tetraspanin 15	HGNC:23298	3.35442	0.146038
ENSG00000182240	BACE2	beta-site APP-cleaving enzyme 2	HGNC:934	3.34275	0.544219
ENSG00000175906	ARL4D	ADP-ribosylation factor-like 4D	HGNC:656	3.33049	0.459424
ENSG00000132357	CARD6	caspase recruitment domain family, member 6	HGNC:16394	3.3266	0.658667
ENSG00000212747	FAM127C	family with sequence similarity 127, member C	HGNC:33156	3.32478	0.513564
ENSG00000177731	FLII	flightless I homolog (Drosophila)	HGNC:3750	3.32439	0.527394
ENSG00000143079	CTTNBP2NL	CTTNBP2 N-terminal like	HGNC:25330	3.31109	0.373077
ENSG00000176974	SHMT1	serine hydroxymethyltransferase 1 (soluble)	HGNC:10850	3.30709	0.543959
ENSG00000246985	SOCS2-AS1	SOCS2 antisense RNA 1	HGNC:27054	3.30342	0.534399
ENSG00000170412	GPRC5C	G protein-coupled receptor, family C, group 5, member C	HGNC:13309	3.29506	0.507674
ENSG00000167291	TBC1D16	TBC1 domain family, member 16	HGNC:28356	3.2853	0.463657
ENSG00000143418	CERS2	ceramide synthase 2	HGNC:14076	3.26819	0.327414
ENSG00000070214	SLC44A1	solute carrier family 44 (choline transporter), member 1	HGNC:18798	3.25959	0.278043
ENSG00000128590	DNAJB9	DnaJ (Hsp40) homolog, subfamily B, member 9	HGNC:6968	3.24754	0.542707
ENSG00000106771	TMEM245	transmembrane protein 245	HGNC:1363	3.23756	0.506607
ENSG00000149809	TM7SF2	transmembrane 7 superfamily member 2	HGNC:11863	3.23206	0.347689
ENSG00000099812	MISP	mitotic spindle positioning	HGNC:27000	3.23061	0.338727
ENSG00000213463	SYNJ2BP	synaptojanin 2 binding protein	HGNC:18955	3.22243	0.708785
ENSG00000165959	CLMN	calmin (calponin-like, transmembrane)	HGNC:19972	3.22131	0.546908
ENSG00000112299	VNN1	vanin 1	HGNC:12705	3.20592	0.319458
ENSG00000241878	PISD	phosphatidylserine decarboxylase	HGNC:8999	3.1972	0.595076
ENSG00000145284	SCD5	stearoyl-CoA desaturase 5	HGNC:21088	3.19644	0.883755
ENSG00000057294	PKP2	plakophilin 2	HGNC:9024	3.176	0.652142
ENSG00000023445	BIRC3	baculoviral IAP repeat containing 3	HGNC:591	3.16732	0.45091
ENSG00000122863	CHST3	carbohydrate (chondroitin 6) sulfotransferase 3	HGNC:1971	3.13588	0.516939
ENSG00000052126	PLEKHA5	pleckstrin homology domain containing, family A member 5	HGNC:30036	3.1325	0.214657
ENSG00000035115	SH3YL1	SH3 and SYLF domain containing 1	HGNC:29546	3.11192	0.286588
ENSG00000131446	MGAT1	mannosyl (alpha-1,3-)-glycoprotein beta-1,2-N-acetylglucosaminyltransferase	HGNC:7044	3.10942	0.455995
ENSG00000128039	SRD5A3	steroid 5 alpha-reductase 3	HGNC:25812	3.07208	0.568688
ENSG00000198648	STK39	serine threonine kinase 39	HGNC:17717	3.04862	0.64551
ENSG00000100422	CERK	ceramide kinase	HGNC:19256	3.04033	0.280864
ENSG00000116353	MECR	mitochondrial trans-2-enoyl-CoA reductase	HGNC:19691	3.04013	0.292654
ENSG00000165240	ATP7A	ATPase, Cu++ transporting, alpha polypeptide	HGNC:869	3.03601	0.217085
ENSG00000139131	YARS2	tyrosyl-tRNA synthetase 2, mitochondrial	HGNC:24249	3.02945	0.279302
ENSG00000183255	PTTG1IP	pituitary tumor-transforming 1 interacting protein	HGNC:13524	3.01498	0.534245
